# Supplementary material for: (±)-3-Deoxyradicinin Induces Stomata Opening and Chloroplast Oxidative Stress in Tomato (Solanum lycopersicum L.)
Source: Int J Mol Sci. 2023 May 9;24(10):8467. doi: 10.3390/ijms24108467 (PMC10218477; doi:10.3390/ijms24108467)
Supplement: Supplementary file 1 [file ijms-24-08467-s001.zip]

Archive with 1 entries (1 files):
- ijms-2357810-supplementary.pdf
